# Supplementary material for: Sophoridine Counteracts Obesity via Src-Mediated Inhibition of VEGFR Expression and PI3K/AKT Phosphorylation
Source: Int J Mol Sci. 2024 Jan 19;25(2):1206. doi: 10.3390/ijms25021206 (PMC10816114; doi:10.3390/ijms25021206)
Supplement: Supplementary file 1 [file ijms-25-01206-s001.zip]

Archive with 32 entries (27 files):
- Original Images for Blots/
- Original Images for Blots/figure2e/
- Original Images for Blots/figure2e/CDK4.tif
- Original Images for Blots/figure2e/CREB.tif
- Original Images for Blots/figure2e/CyclinB.tif
- Original Images for Blots/figure2e/CyclinD.tif
- Original Images for Blots/figure2e/CyclinE.tif
- Original Images for Blots/figure2e/P21.tif
- Original Images for Blots/figure2e/β-actin.tif
- Original Images for Blots/figure3a/
- Original Images for Blots/figure3a/ATGL.tif
- Original Images for Blots/figure3a/CEBPα.tif
- Original Images for Blots/figure3a/CEBPβ.tif
- Original Images for Blots/figure3a/FABP4.tif
- Original Images for Blots/figure3a/FASN.tif
- Original Images for Blots/figure3a/GLUT4.tif
- Original Images for Blots/figure3a/HSL.tif
- Original Images for Blots/figure3a/PPARγ.tif
- Original Images for Blots/figure3a/β-actin.tif
- Original Images for Blots/figure5c/
- Original Images for Blots/figure5c/Src.tif
- Original Images for Blots/figure5c/VEGF.tif
- Original Images for Blots/figure5c/VEGFR2.tif
- Original Images for Blots/figure5c/β-actin.tif
- Original Images for Blots/figure5e/
- Original Images for Blots/figure5e/AKT123.tif
- Original Images for Blots/figure5e/ERK1,2.tif
- Original Images for Blots/figure5e/P-AKT1,2(Tyr315,316,312).tif
- Original Images for Blots/figure5e/P-ERK1,2(T185,Y187).tif
- Original Images for Blots/figure5e/P-P85α-PI3K.tif
- Original Images for Blots/figure5e/P85α-PI3K.tif
- Original Images for Blots/figure5e/β-actin.tif
